# Supplementary material for: A lightweight tri-modal few-shot detection framework for fruit diversity recognition toward digital orchard archiving
Source: Front Plant Sci. 2025 Dec 1;16:1696622. doi: 10.3389/fpls.2025.1696622 (PMC12703783; doi:10.3389/fpls.2025.1696622)
Supplement: Supplementary file 1 [file DataSheet1.zip]

Archive with 29 entries (29 files):
- Fig1.jpg
- Fig10.jpg
- Fig11.jpg
- Fig12.jpg
- Fig13.jpg
- Fig14.jpg
- Fig15.jpg
- Fig16.jpg
- Fig17.jpg
- Fig18.jpg
- Fig19.jpg
- Fig2.jpg
- Fig20.jpg
- Fig21.jpg
- Fig22.jpg
- Fig23.jpg
- Fig24.jpg
- Fig25.jpg
- Fig26.jpg
- Fig27.jpg
- Fig28.jpg
- Fig29.jpg
- Fig3.jpg
- Fig4.jpg
- Fig5.jpg
- Fig6.jpg
- Fig7.jpg
- Fig8.jpg
- Fig9.jpg
